# Supplementary material for: Development of a Polyclonal Antibody for the Immunoanalysis of Ochratoxin A (OTA) by Employing a Specially Designed Synthetic OTA Derivative as the Immunizing Hapten
Source: Toxins (Basel). 2025 Aug 16;17(8):415. doi: 10.3390/toxins17080415 (PMC12390331; doi:10.3390/toxins17080415)
Supplement: Supplementary file 1 [file toxins-17-00415-s001.zip]

Archive with 1 entries (1 files):
- toxins-3789837-supplementary.pdf
